# Supplementary material for: Clinical Significance of the Immunohistochemical Expression of Histone Deacetylases (HDACs)-2, -4, and -5 in Ovarian Adenocarcinomas
Source: Biomedicines. 2024 Apr 24;12(5):947. doi: 10.3390/biomedicines12050947 (PMC11118868; doi:10.3390/biomedicines12050947)
Supplement: Supplementary file 1 [file biomedicines-12-00947-s001.zip]

Archive with 1 entries (1 files):
- biomedicines-2955760-supplementary.pdf
